# Supplementary material for: Synergistic Enhancement of Electrochemical-Oxidative Chlorine-Free Bromine Extraction from Oil and Gas Field Water by Zero-Gap Electrolyzer and Carbon Cloth Electrode: A Study on Efficient, Selective Extraction and Resistance to Other Ions
Source: Materials (Basel). 2026 Feb 25;19(5):850. doi: 10.3390/ma19050850 (PMC12985701; doi:10.3390/ma19050850)
Supplement: Supplementary file 1 [file materials-19-00850-s001.zip]

Archive with 1 entries (1 files):
- materials-3946622-supplementary.pdf
